# Supplementary material for: Identification of novel drug targets and small molecule discovery for MRSA infections
Source: Front Bioinform. 2025 Apr 15;5:1562596. doi: 10.3389/fbinf.2025.1562596 (PMC12037569; doi:10.3389/fbinf.2025.1562596)
Supplement: Supplementary file 1 [file Table1.xlsx]

## Sheet: Non-homologus proteins
UNIPROT ID	SEQ LENGTH
Q6GFF9	315
A0A7U7EUW2	329
Q6GFT5	393
Q6GGV4	897
Q6GHL7	364
Q6GI31	1257
Q6GI34	357
Q6GI66	494
Q6GII7	238
Q6GJH2	450
A0A7U7EU22	278
A0A7U7EUI7	431
A0A7U7EV57	276
A0A7U7EVG8	333
A0A7U7EVK2	375
A0A7U7EVM4	437
A0A7U7EVT9	452
A0A7U7EW81	228
A0A7U7EW83	269
A0A7U7EWB7	240
A0A7U7IBT3	235
A0A7U7ICG7	237
A0A7U7ICR7	426
A0A7U7ICR9	464
A0A7U7ID22	759
A0A7U7ID23	347
A0A7U7IDA2	438
A0A7U7IDV7	236
Q6GDD1	252
Q6GDD3	680
Q6GDF3	796
Q6GDK4	272
Q6GDK5	283
Q6GDK6	127
Q6GDR0	688
Q6GE08	335
Q6GE41	344
Q6GEA1	311
Q6GEA2	139
Q6GEG5	199
Q6GEH2	421
Q6GEN8	103
Q6GEN9	570
Q6GER9	144
Q6GES1	512
Q6GEU5	267
Q6GEV0	256
Q6GEV1	419
Q6GEW7	70
Q6GEX5	421
Q6GEY2	276
Q6GEY3	263
Q6GEY4	213
Q6GEY5	290
Q6GEZ1	356
Q6GF03	382
Q6GF16	509
Q6GF17	334
Q6GF19	562
Q6GFE8	388
Q6GFF3	667
Q6GFV1	282
Q6GFW8	437
Q6GFZ4	164
Q6GG07	3145
Q6GG30	433
Q6GG33	448
Q6GGA2	228
Q6GGA5	268
Q6GGD5	463
Q6GGU3	388
Q6GGU4	354
Q6GGU5	432
Q6GGW0	208
Q6GGY1	159
Q6GGY5	166
Q6GGZ0	356
Q6GH12	240
Q6GH30	419
Q6GH31	420
Q6GH45	840
Q6GH52	202
Q6GHF0	347
Q6GHF9	789
Q6GHH7	480
Q6GHI4	435
Q6GHI2	181
Q6GHJ1	255
Q6GHK6	328
Q6GHK8	686
Q6GHL4	291
Q6GHN1	230
Q6GHN9	163
Q6GHP9	390
Q6GHQ2	449
Q6GHQ3	321
Q6GHT4	195
Q6GHU5	312
Q6GHV3	292
Q6GHV5	227
Q6GHV6	354
Q6GHW1	160
Q6GHX0	303
Q6GHZ6	565
Q6GI01	572
Q6GI23	366
Q6GI35	393
Q6GI39	557
Q6GI67	391
Q6GIA4	313
Q6GIC1	1217
Q6GIK1	228
Q6GIL5	505
Q6GIN1	310
Q6GIN2	948
Q6GIP8	307
Q6GIQ3	166
Q6GIR3	305
Q6GIS3	646
Q6GIT0	222
Q6GIT7	351
Q6GIV9	291
Q6GJA6	1137
Q6GJA7	906
Q6GJF6	121
Q6GJF7	267
Q6GJK9	334
Q6GJQ9	192
Q6GJW2	746
Q6GJZ6	691
Q6GK35	316
Q6GK52	584
Q6GK90	749
Q6GKB1	929
Q6GKB4	484
Q6GKB7	681
Q6GKC2	343
Q6GKC3	413
Q6GKC4	256
Q6GKG6	392
A0A7U7ET04	655
A0A7U7ET25	420
A0A7U7ETB1	228
A0A7U7ETG0	422
A0A7U7ETH4	192
A0A7U7ETI6	381
A0A7U7ETJ9	530
A0A7U7ETN4	435
A0A7U7ETP5	451
A0A7U7ETX6	328
A0A7U7EU01	134
A0A7U7EU18	279
A0A7U7EU25	276
A0A7U7EU39	358
A0A7U7EU44	475
A0A7U7EU45	349
A0A7U7EU65	120
A0A7U7EU92	277
A0A7U7EU93	518
A0A7U7EU98	323
A0A7U7EUA5	306
A0A7U7EUC7	354
A0A7U7EUE1	652
A0A7U7EUE6	265
A0A7U7EUE9	404
A0A7U7EUR7	356
A0A7U7EUS3	602
A0A7U7EUS6	391
A0A7U7EUV9	361
A0A7U7EUZ9	234
A0A7U7EV46	245
A0A7U7EV80	212
A0A7U7EVA1	250
A0A7U7EVB9	149
A0A7U7EVD2	260
A0A7U7EVD9	281
A0A7U7EVF1	549
A0A7U7EVJ7	806
A0A7U7EVJ9	156
A0A7U7EVT0	164
A0A7U7EVY0	485
A0A7U7EW29	223
A0A7U7EW33	315
A0A7U7EW42	402
A0A7U7EW44	589
A0A7U7EW64	515
A0A7U7EW66	234
A0A7U7EW68	1229
A0A7U7EWD4	452
A0A7U7EWD6	149
A0A7U7EWD8	509
A0A7U7EWE3	403
A0A7U7EWE6	202
A0A7U7EWG8	403
A0A7U7EWJ8	480
A0A7U7EWK8	225
A0A7U7EWU6	226
A0A7U7EWW4	295
A0A7U7IBL6	276
A0A7U7IBT4	450
A0A7U7IBZ5	307
A0A7U7IC05	409
A0A7U7IC27	448
A0A7U7IC63	454
A0A7U7IC71	1499
A0A7U7IC77	308
A0A7U7ICB5	429
A0A7U7ICE1	504
A0A7U7ICH5	585
A0A7U7ICM6	263
A0A7U7ICP1	71
A0A7U7ICP6	391
A0A7U7ICQ1	461
A0A7U7ICR2	213
A0A7U7ICS6	308
A0A7U7ICS8	408
A0A7U7ICT4	570
A0A7U7ICT8	716
A0A7U7ICU8	2066
A0A7U7ICV6	414
A0A7U7ICX0	181
A0A7U7ICY4	177
A0A7U7ICY8	825
A0A7U7ICZ2	139
A0A7U7ID04	213
A0A7U7ID37	312
A0A7U7ID41	150
A0A7U7ID92	488
A0A7U7IDA0	333
A0A7U7IDB1	268
A0A7U7IDD2	532
A0A7U7IDE5	377
A0A7U7IDH1	311
A0A7U7IDJ1	312
A0A7U7IDL6	286
A0A7U7IDM2	253
A0A7U7IDP9	1509
A0A7U7IDU7	299
A0A7U7IDV1	426
A0A7U7IDV6	384
A0A7U7IDX3	808
A0A7U7IEA4	234
A0A7U7IEA7	178
A0A7U7IED2	1189
P0C947	145
Q6GD91	115
Q6GDD7	101
Q6GDE0	220
Q6GDH0	313
Q6GDJ6	498
Q6GDN1	233
Q6GDN2	603
Q6GDN3	255
Q6GDP8	664
Q6GDQ7	131
Q6GDQ8	229
Q6GDS9	654
Q6GDU6	288
Q6GDZ1	499
Q6GE10	230
Q6GE12	325
Q6GE13	315
Q6GE14	309
Q6GE44	389
Q6GE46	148
Q6GE59	344
Q6GE63	209
Q6GE66	492
Q6GE72	457
Q6GE73	224
Q6GE74	351
Q6GE78	460
Q6GED5	269
Q6GEE1	204
Q6GEE2	229
Q6GEE5	136
Q6GEF9	168
Q6GEG7	116
Q6GEH7	287
Q6GEI9	217
Q6GEJ2	87
Q6GEJ5	179
Q6GEJ6	61
Q6GEJ7	132
Q6GEJ9	119
Q6GEK0	166
Q6GEK1	59
Q6GEK3	430
Q6GEK5	72
Q6GEK6	37
Q6GEK7	121
Q6GEN3	251
Q6GEN4	142
Q6GEN5	171
Q6GEN6	310
Q6GEN7	326
Q6GEP7	169
Q6GER1	155
Q6GER8	368
Q6GEU1	156
Q6GEV5	84
Q6GEW6	242
Q6GEW8	173
Q6GEW9	179
Q6GEX3	134
Q6GEX6	146
Q6GEZ6	558
Q6GEZ8	189
Q6GF02	119
Q6GF05	120
Q6GF07	108
Q6GF08	159
Q6GF13	187
Q6GF26	211
Q6GF33	238
Q6GF49	351
Q6GF73	156
Q6GFB2	163
Q6GFB3	149
Q6GFB4	116
Q6GFB8	689
Q6GFD7	309
Q6GFH2	347
Q6GFH3	209
Q6GFL5	320
Q6GFM2	167
Q6GFN8	239
Q6GFR5	530
Q6GFR9	117
Q6GFS0	147
Q6GFT0	429
Q6GFT6	154
Q6GFV3	214
Q6GFX2	329
Q6GG04	1065
Q6GG25	175
Q6GG27	118
Q6GG57	102
Q6GG59	94
Q6GG62	199
Q6GG64	341
Q6GG72	420
Q6GG87	142
Q6GG98	250
Q6GGA7	189
Q6GGB5	83
Q6GGD4	250
Q6GGD6	272
Q6GGE2	296
Q6GGE5	136
Q6GGH0	185
Q6GGH4	129
Q6GGH5	445
Q6GGH6	76
Q6GGJ5	271
Q6GGT1	486
Q6GGT4	219
Q6GGT8	90
Q6GGW4	113
Q6GGW9	372
Q6GGX2	463
Q6GGX3	10476
Q6GGZ3	219
Q6GH01	446
Q6GH11	239
Q6GH18	327
Q6GH25	328
Q6GH26	276
Q6GH32	242
Q6GH33	404
Q6GH34	210
Q6GH35	260
Q6GH39	363
Q6GH43	327
Q6GH57	120
Q6GH69	373
Q6GH76	304
Q6GH88	493
Q6GHF2	192
Q6GHH0	115
Q6GHH1	1438
Q6GHH3	428
Q6GHI3	298
Q6GHJ6	167
Q6GHN7	175
Q6GHQ0	468
Q6GHR6	310
Q6GHS9	165
Q6GHT9	593
Q6GHV2	322
Q6GI02	88
Q6GI26	96
Q6GI27	397
Q6GI68	396
Q6GIB3	604
Q6GIC4	174
Q6GID7	142
Q6GID8	113
Q6GIE0	159
Q6GIE1	97
Q6GIE2	118
Q6GIE7	402
Q6GIF4	78
Q6GIG7	355
Q6GIL2	77
Q6GIM4	314
Q6GIM6	303
Q6GIN0	280
Q6GIN9	190
Q6GIP5	356
Q6GIR8	352
Q6GIT6	228
Q6GIX3	447
Q6GIZ3	131
Q6GJ03	119
Q6GJ10	346
Q6GJ30	353
Q6GJ34	254
Q6GJ42	100
Q6GJ43	160
Q6GJ44	498
Q6GJ45	114
Q6GJ80	328
Q6GJ96	466
Q6GJ99	210
Q6GJA8	188
Q6GJC8	122
Q6GJC9	166
Q6GJF0	295
Q6GJF9	293
Q6GJG2	431
Q6GJH6	282
Q6GJI9	205
Q6GJJ3	198
Q6GJJ4	105
Q6GJM8	272
Q6GJN3	260
Q6GJR6	251
Q6GJY2	451
A0A7U7EWY7	560
A0A7U7EWZ4	55
A0A7U7EX08	626
A0A7U7EX17	100
A0A7U7IBM1	266
A0A7U7IBM2	262
A0A7U7IBM8	142
A0A7U7IBN6	116
A0A7U7IBP7	95
A0A7U7IBQ8	123
A0A7U7IBS1	462
A0A7U7IBS5	592
A0A7U7IBS7	258
A0A7U7IBT6	668
A0A7U7IBU0	607
A0A7U7IBU3	542
A0A7U7IBU9	208
A0A7U7IBV0	127
A0A7U7IBV3	453
A0A7U7IBV6	435
A0A7U7IBV8	591
A0A7U7IBW8	380
A0A7U7IBY1	763
A0A7U7IBY5	306
A0A7U7IBZ0	143
A0A7U7IBZ1	151
A0A7U7IBZ3	387
A0A7U7IBZ7	256
A0A7U7IC00	491
A0A7U7IC02	570
A0A7U7IC07	281
A0A7U7IC09	289
A0A7U7IC10	234
A0A7U7IC12	388
A0A7U7IC13	256
A0A7U7IC14	127
A0A7U7IC18	195
A0A7U7IC19	122
A0A7U7IC23	33
A0A7U7IC26	584
A0A7U7IC30	226
A0A7U7IC34	102
A0A7U7IC37	115
A0A7U7IC38	293
A0A7U7IC41	224
A0A7U7IC43	372
A0A7U7IC50	190
A0A7U7IC51	93
A0A7U7IC52	109
A0A7U7IC56	318
A0A7U7IC58	233
A0A7U7IC65	419
A0A7U7IC67	244
A0A7U7IC74	227
A0A7U7IC75	458
A0A7U7IC79	182
A0A7U7IC83	150
A0A7U7IC84	254
A0A7U7IC88	209
A0A7U7IC96	357
A0A7U7IC98	202
A0A7U7ICA0	309
A0A7U7ICA1	278
A0A7U7ICA3	72
A0A7U7ICA5	220
A0A7U7ICA6	277
A0A7U7ICA9	629
A0A7U7ICB1	335
A0A7U7ICB2	215
A0A7U7ICB6	65
A0A7U7ICC0	178
A0A7U7ICC2	53
A0A7U7ICC4	99
A0A7U7ICC5	410
A0A7U7ICD0	140
A0A7U7ICD1	206
A0A7U7ICD7	194
A0A7U7ICD8	146
A0A7U7ICE0	334
A0A7U7ICE2	262
A0A7U7ICE5	205
A0A7U7ICE6	87
A0A7U7ICF4	273
A0A7U7ICG4	204
A0A7U7ICG9	221
A0A7U7ICH0	231
A0A7U7ICH3	119
A0A7U7ICH4	464
A0A7U7ICH7	125
A0A7U7ICH8	239
A0A7U7ICI4	242
A0A7U7ICI5	193
A0A7U7ICI6	361
A0A7U7ICI7	307
A0A7U7ICI8	522
A0A7U7ICI9	157
A0A7U7ICJ1	273
A0A7U7ICJ3	75
A0A7U7ICK0	229
A0A7U7ICK1	408
A0A7U7ICK4	369
A0A7U7ICK5	339
A0A7U7ICK6	27
A0A7U7ICK7	453
A0A7U7ICK9	357
A0A7U7ICL0	269
A0A7U7ICL2	153
A0A7U7ICL3	318
A0A7U7ICL4	591
A0A7U7ICL5	252
A0A7U7ICL6	358
A0A7U7ICM2	183
A0A7U7ICM4	77
A0A7U7ICM5	189
A0A7U7ICM9	507
A0A7U7ICN0	133
A0A7U7ICN1	72
A0A7U7ICN3	220
A0A7U7ICN4	70
A0A7U7ICN9	345
A0A7U7ICP2	171
A0A7U7ICP4	94
A0A7U7ICQ5	87
A0A7U7ICQ8	95
A0A7U7ICQ9	220
A0A7U7ICS1	105
A0A7U7ICS2	486
A0A7U7ICS4	487
A0A7U7ICS9	328
A0A7U7ICT0	267
A0A7U7ICT1	138
A0A7U7ICT2	169
A0A7U7ICT3	65
A0A7U7ICT5	133
A0A7U7ICT6	113
A0A7U7ICU0	155
A0A7U7ICU1	82
A0A7U7ICV7	299
A0A7U7ICV8	158
A0A7U7ICV9	123
A0A7U7ICW0	309
A0A7U7ICW1	120
A0A7U7ICW3	144
A0A7U7ICW4	214
A0A7U7ICW5	421
A0A7U7ICW7	338
A0A7U7ICW8	99
A0A7U7ICX2	287
A0A7U7ICX4	122
A0A7U7ICX7	733
A0A7U7ICX9	315
A0A7U7ICY0	331
A0A7U7ICY1	82
A0A7U7ICY2	96
A0A7U7ICY6	410
A0A7U7ICY7	154
A0A7U7ICZ5	157
A0A7U7ICZ9	292
A0A7U7ID03	279
A0A7U7ID06	256
A0A7U7ID07	205
A0A7U7ID09	301
A0A7U7ID10	57
A0A7U7ID14	103
A0A7U7ID17	231
A0A7U7ID19	140
A0A7U7ID24	308
A0A7U7ID25	71
A0A7U7ID27	328
A0A7U7ID29	190
A0A7U7ID30	455
A0A7U7ID31	96
A0A7U7ID33	306
A0A7U7ID34	238
A0A7U7ID36	556
A0A7U7ID38	143
A0A7U7ID45	103
A0A7U7ID46	415
A0A7U7ID48	553
A0A7U7ID49	139
A0A7U7ID50	144
A0A7U7ID51	184
A0A7U7ID53	500
A0A7U7ID54	244
A0A7U7ID59	189
A0A7U7ID64	691
A0A7U7ID69	364
A0A7U7ID70	553
A0A7U7ID71	1261
A0A7U7ID72	72
A0A7U7ID73	109
A0A7U7ID74	114
A0A7U7ID81	525
A0A7U7ID82	494
A0A7U7ID87	161
A0A7U7ID89	159
A0A7U7ID90	87
A0A7U7ID96	285
A0A7U7ID97	359
A0A7U7IDA1	402
A0A7U7IDA3	178
A0A7U7IDA4	237
A0A7U7IDA9	227
A0A7U7IDB0	384
A0A7U7IDB2	520
A0A7U7IDB4	254
A0A7U7IDC0	353
A0A7U7IDC1	260
A0A7U7IDC2	302
A0A7U7IDC3	157
A0A7U7IDC4	151
A0A7U7IDC5	254
A0A7U7IDC6	410
A0A7U7IDC8	137
A0A7U7IDD3	147
A0A7U7IDD4	118
A0A7U7IDD6	325
A0A7U7IDD9	239
A0A7U7IDE3	283
A0A7U7IDE4	381
A0A7U7IDE7	403
A0A7U7IDE8	525
A0A7U7IDF1	137
A0A7U7IDF4	356
A0A7U7IDF5	108
A0A7U7IDG0	435
A0A7U7IDG1	458
A0A7U7IDG2	235
A0A7U7IDG4	256
A0A7U7IDG5	259
A0A7U7IDH0	149
A0A7U7IDH4	86
A0A7U7IDH7	94
A0A7U7IDI3	466
A0A7U7IDI6	308
A0A7U7IDI9	466
A0A7U7IDJ2	397
A0A7U7IDJ4	397
A0A7U7IDJ6	363
A0A7U7IDJ9	452
A0A7U7IDK0	280
A0A7U7IDK1	359
A0A7U7IDK3	422
A0A7U7IDK9	993
A0A7U7IDL2	148
A0A7U7IDL9	540
A0A7U7IDM6	619
A0A7U7IDM8	1055
A0A7U7IDN1	166
A0A7U7IDN9	280
A0A7U7IDP4	102
A0A7U7IDP7	189
A0A7U7IDR0	237
A0A7U7IDR4	247
A0A7U7IDR6	191
A0A7U7IDS7	692
A0A7U7IDV2	112
A0A7U7IDW3	171
A0A7U7IDX4	221
A0A7U7IDZ5	282
A0A7U7IE08	184
A0A7U7IE20	189
A0A7U7IE35	171
A0A7U7IE43	121
A0A7U7IE64	231
A0A7U7IE74	140
A0A7U7IE82	198
A0A7U7IE92	75
A0A7U7IEA2	368
A0A7U7IED4	131
P0C825	252
Q6GDB7	171
Q6GDB9	184
Q6GDG4	175
Q6GDM0	276
Q6GDP3	199
Q6GDV3	264
Q6GE71	147
Q6GEQ6	86
Q6GEW1	174
Q6GF50	339
Q6GFD5	342
Q6GFE5	200
Q6GFI2	171
Q6GFL0	374
Q6GFW9	163
Q6GFZ7	166
Q6GG00	229
Q6GG61	152
Q6GG86	86
Q6GGU7	191
Q6GGX9	145
Q6GGY2	279
Q6GH07	133
Q6GH10	383
Q6GH17	300
Q6GH53	98
Q6GH63	80
Q6GHK9	548
Q6GHW4	84
Q6GHW4	91
Q6GHX9	204
Q6GHY8	91
Q6GI69	169
Q6GI81	115
Q6GIB9	129
Q6GIE9	78
Q6GII8	140
Q6GIM9	161
Q6GIP2	288
Q6GIR1	132
Q6GIW1	152
Q6GJ92	121
Q6GJC4	84
Q6GJI3	82
Q6GJI5	115
Q6GJM9	264
Q6GJN0	266
Q6GJN1	256
Q6GJN2	257
Q6GJR0	135
Q6GJX5	284
Q6GJX7	331
Q6GK26	80
Q6GKL1	191
A0A7U7EUN7	399
Q6GEY1	229
Q6GHV7	652
A0A7U7EUR6	802
A0A7U7EUU4	323
A0A7U7EV66	401
A0A7U7EVC4	421
A0A7U7EVX9	243
Q6GDC9	192
Q6GDD2	210
Q6GDE9	1351
Q6GEK9	314
Q6GFE4	273
Q6GFF2	730
Q6GFG4	166
Q6GFI3	269
Q6GFZ2	407
Q6GFZ6	400
Q6GGD3	599
Q6GGG1	583
Q6GH67	207
Q6GHG0	557
Q6GHJ5	245
Q6GHV0	107
Q6GHZ4	182
Q6GI19	374
Q6GIC2	1158
Q6GIN3	843
Q6GIN8	408
Q6GJ81	250
Q6GJE9	186
Q6GK42	134
Q6GKA4	208
Q6GKE0	108
Q6GKT9	886
A0A7U7ET22	466
A0A7U7ET59	906
A0A7U7ETW6	167
A0A7U7ETY3	178
A0A7U7ETZ7	189
A0A7U7EU73	158
A0A7U7EUG1	216
A0A7U7EUL4	88
A0A7U7EUT8	456
A0A7U7EUU6	77
A0A7U7EUY3	133
A0A7U7EUY4	305
A0A7U7EUY9	257
A0A7U7EV31	559
A0A7U7EV68	117
A0A7U7EVC0	604
A0A7U7EVC2	554
A0A7U7EVR3	885
A0A7U7EVU1	256
A0A7U7EVW3	312
A0A7U7EVZ6	154
A0A7U7EW15	494
A0A7U7EW77	130
A0A7U7EWM5	416
A0A7U7EWQ1	230
A0A7U7IBT8	254
A0A7U7IC33	233
A0A7U7ICM7	198
A0A7U7ICR0	565
A0A7U7ICR8	87
A0A7U7ID00	103
A0A7U7ID20	210
A0A7U7ID58	271
A0A7U7IDF0	154
A0A7U7IDI1	222
A0A7U7IDL1	158
Q6GD90	45
Q6GD94	239
Q6GDD9	186
Q6GDG7	411
Q6GDH1	234
Q6GDN4	165
Q6GDV2	257
Q6GE15	437
Q6GE17	217
Q6GEA0	419
Q6GED9	115
Q6GEE0	278
Q6GEE3	150
Q6GEE6	100
Q6GEF4	265
Q6GEI2	102
Q6GEI5	91
Q6GEI8	117
Q6GEJ0	144
Q6GEJ1	69
Q6GEL0	122
Q6GEU7	176
Q6GEX9	231
Q6GF04	56
Q6GF11	151
Q6GF36	187
Q6GFF1	230
Q6GFF6	100
Q6GFI4	272
Q6GFJ0	180
Q6GFJ6	148
Q6GFM4	307
Q6GFS7	156
Q6GFT9	166
Q6GFY8	200
Q6GFZ0	564
Q6GG20	156
Q6GG26	66
Q6GG93	158
Q6GGC5	58
Q6GGC7	329
Q6GGD8	368
Q6GGE8	49
Q6GGH8	150
Q6GGK1	295
Q6GGK3	243
Q6GGK4	180
Q6GGK6	241
Q6GGT5	391
Q6GGZ4	451
Q6GH04	89
Q6GH41	61
Q6GH60	1009
Q6GH61	373
Q6GHE9	519
Q6GHG2	89
Q6GHG5	116
Q6GHH6	184
Q6GHI0	257
Q6GHJ4	116
Q6GHK7	185
Q6GHL1	62
Q6GHM5	72
Q6GHP6	187
Q6GHQ1	440
Q6GHQ7	143
Q6GHQ8	567
Q6GHV8	57
Q6GHW0	379
Q6GHZ5	72
Q6GI36	109
Q6GI84	268
Q6GI87	239
Q6GI88	131
Q6GIK4	1029
Q6GIK9	154
Q6GIV6	147
Q6GJ11	224
Q6GJ46	141
Q6GJ52	124
Q6GJA3	292
Q6GJH0	217
Q6GJM1	901
Q6GJV1	80
Q6GJV3	98
A0A7U7EWZ1	70
A0A7U7EX07	66
A0A7U7EX13	624
A0A7U7EX44	165
A0A7U7IBN4	103
A0A7U7IBQ1	145
A0A7U7IBW2	400
A0A7U7IBW9	223
A0A7U7IBY8	81
A0A7U7IC04	630
A0A7U7IC15	32
A0A7U7IC17	335
A0A7U7IC29	281
A0A7U7IC45	108
A0A7U7IC47	294
A0A7U7IC57	346
A0A7U7IC80	131
A0A7U7IC95	238
A0A7U7ICB9	107
A0A7U7ICC6	180
A0A7U7ICE8	104
A0A7U7ICF0	52
A0A7U7ICF8	188
A0A7U7ICG2	67
A0A7U7ICG8	78
A0A7U7ICH2	216
A0A7U7ICH6	172
A0A7U7ICI0	449
A0A7U7ICJ0	189
A0A7U7ICJ4	254
A0A7U7ICJ5	38
A0A7U7ICJ6	127
A0A7U7ICJ7	34
A0A7U7ICJ8	71
A0A7U7ICJ9	156
A0A7U7ICK2	375
A0A7U7ICK8	123
A0A7U7ICL7	322
A0A7U7ICL8	204
A0A7U7ICM0	118
A0A7U7ICM1	48
A0A7U7ICM3	564
A0A7U7ICM8	292
A0A7U7ICN2	268
A0A7U7ICN5	339
A0A7U7ICP0	94
A0A7U7ICP7	66
A0A7U7ICP8	130
A0A7U7ICP9	67
A0A7U7ICQ0	275
A0A7U7ICQ2	289
A0A7U7ICQ3	177
A0A7U7ICQ4	196
A0A7U7ICQ7	118
A0A7U7ICR1	61
A0A7U7ICR3	66
A0A7U7ICR4	139
A0A7U7ICR5	343
A0A7U7ICR6	45
A0A7U7ICS3	179
A0A7U7ICS5	32
A0A7U7ICS7	207
A0A7U7ICT9	74
A0A7U7ICU2	65
A0A7U7ICU3	31
A0A7U7ICU4	52
A0A7U7ICU6	317
A0A7U7ICU9	205
A0A7U7ICV0	66
A0A7U7ICV1	145
A0A7U7ICV3	65
A0A7U7ICV5	126
A0A7U7ICW9	121
A0A7U7ICX1	232
A0A7U7ICX5	97
A0A7U7ICX6	97
A0A7U7ICX8	116
A0A7U7ICY3	324
A0A7U7ICY5	85
A0A7U7ICY9	49
A0A7U7ICZ1	168
A0A7U7ICZ3	757
A0A7U7ICZ4	39
A0A7U7ICZ6	44
A0A7U7ID01	468
A0A7U7ID05	173
A0A7U7ID11	88
A0A7U7ID12	358
A0A7U7ID18	116
A0A7U7ID21	274
A0A7U7ID28	328
A0A7U7ID32	241
A0A7U7ID35	58
A0A7U7ID39	154
A0A7U7ID40	71
A0A7U7ID42	207
A0A7U7ID43	31
A0A7U7ID47	288
A0A7U7ID55	133
A0A7U7ID56	303
A0A7U7ID60	57
A0A7U7ID61	81
A0A7U7ID63	50
A0A7U7ID66	370
A0A7U7ID75	62
A0A7U7ID76	107
A0A7U7ID78	346
A0A7U7ID79	71
A0A7U7ID80	59
A0A7U7ID83	383
A0A7U7ID84	74
A0A7U7ID85	37
A0A7U7ID88	615
A0A7U7ID91	83
A0A7U7ID93	116
A0A7U7ID94	36
A0A7U7ID95	1274
A0A7U7ID98	263
A0A7U7ID99	447
A0A7U7IDA5	331
A0A7U7IDA7	41
A0A7U7IDB6	398
A0A7U7IDB7	228
A0A7U7IDB8	254
A0A7U7IDC7	815
A0A7U7IDC9	184
A0A7U7IDD0	133
A0A7U7IDD1	138
A0A7U7IDD5	168
A0A7U7IDD8	58
A0A7U7IDE2	64
A0A7U7IDE6	557
A0A7U7IDE9	57
A0A7U7IDF3	256
A0A7U7IDF7	46
A0A7U7IDF9	315
A0A7U7IDG6	215
A0A7U7IDG8	67
A0A7U7IDH3	249
A0A7U7IDH5	139
A0A7U7IDH8	66
A0A7U7IDH9	69
A0A7U7IDI5	35
A0A7U7IDI8	33
A0A7U7IDJ0	56
A0A7U7IDJ5	203
A0A7U7IDJ8	296
A0A7U7IDK2	188
A0A7U7IDK4	322
A0A7U7IDK5	658
A0A7U7IDK7	151
A0A7U7IDK8	104
A0A7U7IDL4	448
A0A7U7IDL5	43
A0A7U7IDM0	407
A0A7U7IDN3	176
A0A7U7IDN6	57
A0A7U7IDP0	154
A0A7U7IDP5	211
A0A7U7IDQ0	99
A0A7U7IDQ4	217
A0A7U7IDQ5	306
A0A7U7IDQ6	212
A0A7U7IDR5	127
A0A7U7IDS0	120
A0A7U7IDS3	138
A0A7U7IDT7	88
A0A7U7IDU1	326
A0A7U7IDW0	65
A0A7U7IDW6	195
A0A7U7IDW9	147
A0A7U7IDX9	157
A0A7U7IDY3	230
A0A7U7IDZ9	63
A0A7U7IE12	247
A0A7U7IE26	40
A0A7U7IE30	151
A0A7U7IE46	250
A0A7U7IE60	84
A0A7U7IE87	118
A0A7U7IEB7	186
A0A7U7IEC1	255
Q6GDM3	185
Q6GDM7	76
Q6GE96	108
Q6GEG9	146
Q6GEM5	271
Q6GFG8	328
Q6GFH7	68
Q6GFL1	114
Q6GFR2	85
Q6GFW5	285
Q6GG78	60
Q6GG88	102
Q6GGB8	325
Q6GGI4	145
Q6GGW3	187
Q6GGX8	375
Q6GGY6	73
Q6GH02	378
Q6GH48	283
Q6GH65	79
Q6GHJ9	110
Q6GHM0	162
Q6GHQ9	146
Q6GIH0	465
Q6GIH6	64
Q6GJ75	113
Q6GJ90	55
Q6GJE7	153
Q6GJH3	100
Q6GKK1	745
Q6GKM5	706

## Sheet: Stable
UNIPROT ID	SEQ LENGTH	Protparam	Psortp
A0A7U7ID22	759	S	CytoplasmicMembrane	10
Q6GDR0	688	S	CytoplasmicMembrane	10
Q6GEN9	570	S	CytoplasmicMembrane	10
Q6GES1	512	S	CytoplasmicMembrane	10
Q6GEY5	290	S	CytoplasmicMembrane	10
Q6GGD5	463	S	Cytoplasmic	10
Q6GH45	840	S	CytoplasmicMembrane	10
Q6GH52	202	S	CytoplasmicMembrane	10
Q6GHF9	789	S	CytoplasmicMembrane	10
Q6GHN9	163	S	CytoplasmicMembrane	10
Q6GHQ3	321	S	CytoplasmicMembrane	10
Q6GHV6	354	S	Cellwall	10
Q6GHX0	303	S	CytoplasmicMembrane	10
Q6GI23	366	S	CytoplasmicMembrane	10
Q6GIK1	228	S	Extracellular	10
Q6GIS3	646	S	CytoplasmicMembrane	10
Q6GIV9	291	S	CytoplasmicMembrane	10
Q6GJA6	1137	S	Cellwall	10
Q6GJA7	906	S	Cellwall	10
Q6GK90	749	S	Cytoplasmic	10
Q6GKB4	484	S	CytoplasmicMembrane	10
Q6GKC2	343	S	CytoplasmicMembrane	10
A0A7U7ETG0	422	S	CytoplasmicMembrane	10
A0A7U7ETJ9	530	S	CytoplasmicMembrane	10
A0A7U7ETN4	435	S	CytoplasmicMembrane	10
A0A7U7ETP5	451	S	CytoplasmicMembrane	10
A0A7U7EU44	475	S	CytoplasmicMembrane	10
A0A7U7EU45	349	S	CytoplasmicMembrane	10
A0A7U7EU92	277	S	CytoplasmicMembrane	10
A0A7U7EUE1	652	S	CytoplasmicMembrane	10
A0A7U7EUE9	404	S	CytoplasmicMembrane	10
A0A7U7EUR7	356	S	CytoplasmicMembrane	10
A0A7U7EUZ9	234	S	CytoplasmicMembrane	10
A0A7U7EVY0	485	S	CytoplasmicMembrane	10
A0A7U7EW29	223	S	CytoplasmicMembrane	10
A0A7U7EW42	402	S	CytoplasmicMembrane	10
A0A7U7EWD8	509	S	Extracellular	10
A0A7U7EWE3	403	S	CytoplasmicMembrane	10
A0A7U7EWG8	403	S	CytoplasmicMembrane	10
A0A7U7EWJ8	480	S	CytoplasmicMembrane	10
A0A7U7EWK8	225	S	CytoplasmicMembrane	10
A0A7U7IBT4	450	S	CytoplasmicMembrane	10
A0A7U7IC27	448	S	CytoplasmicMembrane	10
A0A7U7ICB5	429	S	CytoplasmicMembrane	10
A0A7U7ICE1	504	S	CytoplasmicMembrane	10
A0A7U7ICQ1	461	S	CytoplasmicMembrane	10
A0A7U7ICS6	308	S	CytoplasmicMembrane	10
A0A7U7ICS8	408	S	CytoplasmicMembrane	10
A0A7U7ICX0	181	S	CytoplasmicMembrane	10
A0A7U7ICY4	177	S	Extracellular	10
A0A7U7ID37	312	S	CytoplasmicMembrane	10
A0A7U7ID92	488	S	CytoplasmicMembrane	10
A0A7U7IDB1	268	S	CytoplasmicMembrane	10
A0A7U7IDD2	532	S	CytoplasmicMembrane	10
A0A7U7IED2	1189	S	Cellwall	10
P0C947	145	S	CytoplasmicMembrane	10
Q6GDN2	603	S	CytoplasmicMembrane	10
Q6GDP8	664	S	CytoplasmicMembrane	10
Q6GDQ7	131	S	CytoplasmicMembrane	10
Q6GDQ8	229	S	CytoplasmicMembrane	10
Q6GDZ1	499	S	CytoplasmicMembrane	10
Q6GE44	389	S	CytoplasmicMembrane	10
Q6GE74	351	S	CytoplasmicMembrane	10
Q6GEH7	287	S	CytoplasmicMembrane	10
Q6GEJ6	61	S	Cytoplasmic	10
Q6GEK3	430	S	CytoplasmicMembrane	10
Q6GEK5	72	S	Cytoplasmic	10
Q6GER1	155	S	CytoplasmicMembrane	10
Q6GEV5	84	S	Cytoplasmic	10
Q6GEW6	242	S	CytoplasmicMembrane	10
Q6GEZ6	558	S	CytoplasmicMembrane	10
Q6GF33	238	S	Cytoplasmic	10
Q6GFR9	117	S	CytoplasmicMembrane	10
Q6GFS0	147	S	CytoplasmicMembrane	10
Q6GFT0	429	S	CytoplasmicMembrane	10
Q6GG27	118	S	Cytoplasmic	10
Q6GG59	94	S	Cytoplasmic	10
Q6GG72	420	S	Cytoplasmic	10
Q6GGH0	185	S	Cytoplasmic	10
Q6GGT1	486	S	CytoplasmicMembrane	10
A0A7U7ICA1	278	S	CytoplasmicMembrane	10
A0A7U7ICA6	277	S	CytoplasmicMembrane	10
A0A7U7ICA9	629	S	CytoplasmicMembrane	10
A0A7U7ICD1	206	S	CytoplasmicMembrane	10
A0A7U7ICD7	194	S	CytoplasmicMembrane	10
A0A7U7ICE0	334	S	CytoplasmicMembrane	10
A0A7U7ICG4	204	S	CytoplasmicMembrane	10
A0A7U7ICH0	231	S	CytoplasmicMembrane	10
A0A7U7ICI6	361	S	CytoplasmicMembrane	10
A0A7U7ICI8	522	S	CytoplasmicMembrane	10
A0A7U7ICI9	157	S	CytoplasmicMembrane	10
A0A7U7ICJ1	273	S	CytoplasmicMembrane	10
A0A7U7ICK0	229	S	CytoplasmicMembrane	10
A0A7U7ICK5	339	S	CytoplasmicMembrane	10
A0A7U7ICK7	453	S	CytoplasmicMembrane	10
A0A7U7ICL0	269	S	CytoplasmicMembrane	10
A0A7U7ICL2	153	S	CytoplasmicMembrane	10
A0A7U7ICL3	318	S	CytoplasmicMembrane	10
A0A7U7ICS2	486	S	CytoplasmicMembrane	10
A0A7U7ICU0	155	S	CytoplasmicMembrane	10
A0A7U7ICW0	309	S	CytoplasmicMembrane	10
A0A7U7ICW7	338	S	CytoplasmicMembrane	10
A0A7U7ICX2	287	S	CytoplasmicMembrane	10
A0A7U7ICX7	733	S	CytoplasmicMembrane	10
A0A7U7ICY0	331	S	CytoplasmicMembrane	10
A0A7U7ICY6	410	S	CytoplasmicMembrane	10
A0A7U7ID06	256	S	CytoplasmicMembrane	10
A0A7U7ID07	205	S	CytoplasmicMembrane	10
A0A7U7ID24	308	S	CytoplasmicMembrane	10
A0A7U7ID48	553	S	CytoplasmicMembrane	10
A0A7U7ID49	139	S	CytoplasmicMembrane	10
A0A7U7ID69	364	S	CytoplasmicMembrane	10
A0A7U7ID81	525	S	CytoplasmicMembrane	10
A0A7U7ID97	359	S	CytoplasmicMembrane	10
A0A7U7IDA1	402	S	CytoplasmicMembrane	10
A0A7U7IDA9	227	S	CytoplasmicMembrane	10
A0A7U7IDB2	520	S	CytoplasmicMembrane	10
A0A7U7IDB4	254	S	Extracellular	10
A0A7U7IDC0	353	S	CytoplasmicMembrane	10
A0A7U7IDC6	410	S	CytoplasmicMembrane	10
A0A7U7IDD9	239	S	CytoplasmicMembrane	10
A0A7U7IDE7	403	S	CytoplasmicMembrane	10
A0A7U7IDF4	356	S	CytoplasmicMembrane	10
A0A7U7IDG0	435	S	CytoplasmicMembrane	10
A0A7U7IDG1	458	S	CytoplasmicMembrane	10
A0A7U7IDG4	256	S	CytoplasmicMembrane	10
A0A7U7IDH7	94	S	CytoplasmicMembrane	10
A0A7U7IDI6	308	S	CytoplasmicMembrane	10
A0A7U7IDI9	466	S	CytoplasmicMembrane	10
A0A7U7IDJ4	397	S	CytoplasmicMembrane	10
A0A7U7IDJ6	363	S	CytoplasmicMembrane	10
A0A7U7IDJ9	452	S	CytoplasmicMembrane	10
A0A7U7IDK1	359	S	CytoplasmicMembrane	10
A0A7U7IDL9	540	S	CytoplasmicMembrane	10
A0A7U7IDM8	1055	S	CytoplasmicMembrane	10
A0A7U7IDP4	102	S	CytoplasmicMembrane	10
A0A7U7IDP7	189	S	CytoplasmicMembrane	10
A0A7U7IDR4	247	S	CytoplasmicMembrane	10
A0A7U7IDS7	692	S	CytoplasmicMembrane	10
A0A7U7IDW3	171	S	CytoplasmicMembrane	10
Q6GK52	584	S	CytoplasmicMembrane	9.99
A0A7U7ETB1	228	S	CytoplasmicMembrane	9.99
A0A7U7EW68	1229	S	CytoplasmicMembrane	9.99
A0A7U7EWW4	295	S	CytoplasmicMembrane	9.99
Q6GDD7	101	S	CytoplasmicMembrane	9.99
Q6GE72	457	S	CytoplasmicMembrane	9.99
A0A7U7ID09	301	S	CytoplasmicMembrane	9.99
A0A7U7IDK9	993	S	CytoplasmicMembrane	9.99
Q6GDD3	680	S	Extracellular	9.98
Q6GFE8	388	S	Extracellular	9.98
Q6GI35	393	S	Extracellular	9.98
Q6GJZ6	691	S	Extracellular	9.98
Q6GK35	316	S	Extracellular	9.98
A0A7U7ETX6	328	S	Extracellular	9.98
A0A7U7EVJ7	806	S	Extracellular	9.98
A0A7U7ICU8	2066	S	Extracellular	9.98
A0A7U7IDX3	808	S	Extracellular	9.98
Q6GDN1	233	S	Extracellular	9.98
Q6GDN3	255	S	Extracellular	9.98
Q6GE14	309	S	Extracellular	9.98
Q6GED5	269	S	Extracellular	9.98
Q6GFB2	163	S	Extracellular	9.98
Q6GI31	1257	S	Extracellular	9.98
Q6GI34	357	S	Extracellular	9.98
A0A7U7IBT3	235	S	Cytoplasmic	9.97
A0A7U7IDA2	438	S	Cytoplasmic	9.97
Q6GDF3	796	S	Cytoplasmic	9.97
Q6GEA2	139	S	Cytoplasmic	9.97
Q6GEH2	421	S	Cytoplasmic	9.97
Q6GEN8	103	S	Cytoplasmic	9.97
Q6GER9	144	S	Cytoplasmic	9.97
Q6GEZ1	356	S	Cytoplasmic	9.97
Q6GF17	334	S	Cytoplasmic	9.97
Q6GG07	3145	S	Cytoplasmic	9.97
Q6GGU4	354	S	Cytoplasmic	9.97
Q6GGY5	166	S	Cytoplasmic	9.97
Q6GH31	420	S	Cytoplasmic	9.97
Q6GHF0	347	S	Cytoplasmic	9.97
Q6GHI4	435	S	Cytoplasmic	9.97
Q6GHI2	181	S	Cytoplasmic	9.97
Q6GHK8	686	S	Cytoplasmic	9.97
Q6GHL4	291	S	Cytoplasmic	9.97
Q6GHQ2	449	S	Cytoplasmic	9.97
Q6GHW1	160	S	Cytoplasmic	9.97
Q6GI01	572	S	Cytoplasmic	9.97
Q6GIC1	1217	S	Cytoplasmic	9.97
Q6GIL5	505	S	Cytoplasmic	9.97
Q6GIP8	307	S	Cytoplasmic	9.97
Q6GJQ9	192	S	Cytoplasmic	9.97
Q6GKG6	392	S	Cytoplasmic	9.97
A0A7U7EUS3	602	S	Cytoplasmic	9.97
A0A7U7EV46	245	S	Cytoplasmic	9.97
A0A7U7EVB9	149	S	Cytoplasmic	9.97
A0A7U7EVF1	549	S	Cytoplasmic	9.97
A0A7U7EW44	589	S	Cytoplasmic	9.97
A0A7U7EWD6	149	S	Cytoplasmic	9.97
A0A7U7IC77	308	S	Cytoplasmic	9.97
A0A7U7ID04	213	S	Cytoplasmic	9.97
A0A7U7IDE5	377	S	Cytoplasmic	9.97
A0A7U7IEA7	178	S	Cytoplasmic	9.97
Q6GD91	115	S	Cytoplasmic	9.97
Q6GE46	148	S	Cytoplasmic	9.97
Q6GE73	224	S	Cytoplasmic	9.97
Q6GEE1	204	S	Cytoplasmic	9.97
Q6GEE5	136	S	Cytoplasmic	9.97
Q6GEI9	217	S	Cytoplasmic	9.97
Q6GEJ2	87	S	Cytoplasmic	9.97
Q6GEJ7	132	S	Cytoplasmic	9.97
Q6GEJ9	119	S	Cytoplasmic	9.97
Q6GEK0	166	S	Cytoplasmic	9.97
Q6GEK7	121	S	Cytoplasmic	9.97
Q6GER8	368	S	Cytoplasmic	9.97
Q6GEX6	146	S	Cytoplasmic	9.97
Q6GFD7	309	S	Cytoplasmic	9.97
Q6GFH3	209	S	Cytoplasmic	9.97
Q6GFX2	329	S	Cytoplasmic	9.97
Q6GG04	1065	S	Cytoplasmic	9.97
Q6GG25	175	S	Cytoplasmic	9.97
Q6GG62	199	S	Cytoplasmic	9.97
Q6GGE5	136	S	Cytoplasmic	9.97
Q6GGT4	219	S	Cytoplasmic	9.97
A0A7U7ICF4	273	S	Cytoplasmic	9.97
A0A7U7ICH3	119	S	Cytoplasmic	9.97
A0A7U7ICH7	125	S	Cytoplasmic	9.97
A0A7U7ICS4	487	S	Cytoplasmic	9.97
A0A7U7ICW4	214	S	Cytoplasmic	9.97
A0A7U7ICX4	122	S	Cytoplasmic	9.97
A0A7U7ICX9	315	S	Cytoplasmic	9.97
A0A7U7ID17	231	S	Cytoplasmic	9.97
A0A7U7ID51	184	S	Cytoplasmic	9.97
Q6GFT5	393	S	Cytoplasmic	9.97
Q6GI66	494	S	Cytoplasmic	9.97
Q6GJH2	450	S	Cytoplasmic	9.97
A0A7U7EVT9	452	S	Cytoplasmic	9.97
A0A7U7EW81	228	S	Cytoplasmic	9.97
A0A7U7EW33	315	S	CytoplasmicMembrane	9.96
Q6GG33	448	S	Cytoplasmic	9.95
Q6GJK9	334	S	Cellwall	9.94
Q6GF03	382	S	Cytoplasmic	9.89
A0A7U7EUV9	361	S	Cytoplasmic	9.89
Q6GE12	325	S	Extracellular	9.73
Q6GE13	315	S	Extracellular	9.73
Q6GF49	351	S	Extracellular	9.73
Q6GFN8	239	S	Extracellular	9.73
A0A7U7ICS9	328	S	Extracellular	9.73
A0A7U7ID03	279	S	Extracellular	9.73
A0A7U7IDM6	619	S	Extracellular	9.73
A0A7U7ID34	238	S	Extracellular	9.72
A0A7U7EW64	515	S	CytoplasmicMembrane	9.68
Q6GEZ8	189	S	CytoplasmicMembrane	9.68
Q6GFB8	689	S	CytoplasmicMembrane	9.68
Q6GFL5	320	S	CytoplasmicMembrane	9.68
A0A7U7ICA0	309	S	CytoplasmicMembrane	9.68
A0A7U7ICK1	408	S	CytoplasmicMembrane	9.68
A0A7U7EUI7	431	S	Cytoplasmic	9.68
A0A7U7IDV7	236	S	Cytoplasmic	9.67
Q6GDD1	252	S	Cytoplasmic	9.67
Q6GH12	240	S	Cytoplasmic	9.67
Q6GH30	419	S	Cytoplasmic	9.67
Q6GIA4	313	S	Cytoplasmic	9.67
Q6GKC3	413	S	Cytoplasmic	9.67
A0A7U7ETI6	381	S	Cytoplasmic	9.67
A0A7U7EVD2	260	S	Cytoplasmic	9.67
A0A7U7ICV6	414	S	Cytoplasmic	9.67
A0A7U7IDA0	333	S	Cytoplasmic	9.67
Q6GEK1	59	S	Cytoplasmic	9.67
Q6GEW9	179	S	Cytoplasmic	9.67
Q6GF73	156	S	Cytoplasmic	9.67
Q6GFR5	530	S	Cytoplasmic	9.67
Q6GGB5	83	S	Cytoplasmic	9.67
Q6GGH4	129	S	Cytoplasmic	9.67
Q6GGJ5	271	S	Cytoplasmic	9.67
A0A7U7ICV7	299	S	Cytoplasmic	9.67
A0A7U7IDX4	221	S	Cytoplasmic	9.67
Q6GFF9	315	S	Cytoplasmic	9.67
A0A7U7ETH4	192	S	Extracellular	9.6
A0A7U7IC05	409	S	Extracellular	9.6
Q6GEW7	70	S	CytoplasmicMembrane	9.55
A0A7U7EVD9	281	S	CytoplasmicMembrane	9.55
A0A7U7IC96	357	S	CytoplasmicMembrane	9.55
A0A7U7ICM5	189	S	CytoplasmicMembrane	9.55
A0A7U7ICN1	72	S	CytoplasmicMembrane	9.55
A0A7U7ICW3	144	S	CytoplasmicMembrane	9.55
A0A7U7ID25	71	S	CytoplasmicMembrane	9.55
A0A7U7ID45	103	S	CytoplasmicMembrane	9.55
A0A7U7ID89	159	S	CytoplasmicMembrane	9.55
A0A7U7IDA3	178	S	CytoplasmicMembrane	9.55
A0A7U7EW83	269	S	CytoplasmicMembrane	9.55
Q6GIT7	351	S	CytoplasmicMembrane	9.51
A0A7U7ICP1	71	S	CytoplasmicMembrane	9.51
A0A7U7ICT8	716	S	CytoplasmicMembrane	9.51
Q6GFH2	347	S	CytoplasmicMembrane	9.51
A0A7U7ID64	691	S	CytoplasmicMembrane	9.51
A0A7U7IDH4	86	S	CytoplasmicMembrane	9.51
A0A7U7ICH5	585	S	CytoplasmicMembrane	9.35
A0A7U7IDP9	1509	S	CytoplasmicMembrane	9.35
A0A7U7IDG2	235	S	CytoplasmicMembrane	9.35
A0A7U7EUE6	265	S	Cellwall	9.21
A0A7U7ICT5	133	S	Cellwall	9.2
A0A7U7ICE5	205	S	Cytoplasmic	8.96
Q6GE41	344	S	CytoplasmicMembrane	8.78
Q6GGZ0	356	S	CytoplasmicMembrane	8.78
A0A7U7EUC7	354	S	CytoplasmicMembrane	8.78
A0A7U7ICM6	263	S	CytoplasmicMembrane	8.78
Q6GE59	344	S	CytoplasmicMembrane	8.78
Q6GEW8	173	S	CytoplasmicMembrane	8.78
Q6GDJ6	498	S	Cellwall	8.75
Q6GE66	492	S	Cellwall	8.75
A0A7U7ID41	150	S	Cellwall	8.19
A0A7U7IC71	1499	S	CytoplasmicMembrane	8.16
A0A7U7IDL6	286	S	CytoplasmicMembrane	8.16
A0A7U7EVK2	375	S	CytoplasmicMembrane	8.16
A0A7U7ICG7	237	S	Cytoplasmic	7.5
A0A7U7ICR7	426	S	Cytoplasmic	7.5
A0A7U7ICR9	464	S	Cytoplasmic	7.5
A0A7U7ID23	347	S	Cytoplasmic	7.5
Q6GDK5	283	S	Cytoplasmic	7.5
Q6GDK6	127	S	Cytoplasmic	7.5
Q6GE08	335	S	Cytoplasmic	7.5
Q6GEA1	311	S	Cytoplasmic	7.5
Q6GEG5	199	S	Cytoplasmic	7.5
Q6GEV0	256	S	Cytoplasmic	7.5
Q6GEV1	419	S	Cytoplasmic	7.5
Q6GEX5	421	S	Cytoplasmic	7.5
Q6GEY2	276	S	Cytoplasmic	7.5
Q6GEY3	263	S	Cytoplasmic	7.5
Q6GEY4	213	S	Cytoplasmic	7.5
Q6GF16	509	S	Cytoplasmic	7.5
Q6GF19	562	S	Cytoplasmic	7.5
Q6GFF3	667	S	Cytoplasmic	7.5
Q6GFV1	282	S	Cytoplasmic	7.5
Q6GFW8	437	S	Cytoplasmic	7.5
Q6GG30	433	S	Cytoplasmic	7.5
Q6GGA2	228	S	Cytoplasmic	7.5
Q6GGA5	268	S	Cytoplasmic	7.5
Q6GGU3	388	S	Cytoplasmic	7.5
Q6GGU5	432	S	Cytoplasmic	7.5
Q6GGY1	159	S	Cytoplasmic	7.5
Q6GHH7	480	S	Cytoplasmic	7.5
Q6GHJ1	255	S	Cytoplasmic	7.5
Q6GHK6	328	S	Cytoplasmic	7.5
Q6GHN1	230	S	Cytoplasmic	7.5
Q6GHP9	390	S	Cytoplasmic	7.5
Q6GHT4	195	S	Cytoplasmic	7.5
Q6GHV3	292	S	Cytoplasmic	7.5
Q6GHZ6	565	S	Cytoplasmic	7.5
Q6GIN1	310	S	Cytoplasmic	7.5
Q6GIN2	948	S	Cytoplasmic	7.5
Q6GIQ3	166	S	Cytoplasmic	7.5
Q6GIR3	305	S	Cytoplasmic	7.5
Q6GIT0	222	S	Cytoplasmic	7.5
Q6GJF6	121	S	Cytoplasmic	7.5
Q6GJF7	267	S	Cytoplasmic	7.5
Q6GJW2	746	S	Cytoplasmic	7.5
Q6GKB1	929	S	Cytoplasmic	7.5
Q6GKB7	681	S	Cytoplasmic	7.5
A0A7U7ET04	655	S	Cytoplasmic	7.5
A0A7U7EU01	134	S	Cytoplasmic	7.5
A0A7U7EU18	279	S	Cytoplasmic	7.5
A0A7U7EU39	358	S	Cytoplasmic	7.5
A0A7U7EU93	518	S	Cytoplasmic	7.5
A0A7U7EU98	323	S	Cytoplasmic	7.5
A0A7U7EUS6	391	S	Cytoplasmic	7.5
A0A7U7EV80	212	S	Cytoplasmic	7.5
A0A7U7EVT0	164	S	Cytoplasmic	7.5
A0A7U7EW66	234	S	Cytoplasmic	7.5
A0A7U7EWD4	452	S	Cytoplasmic	7.5
A0A7U7EWU6	226	S	Cytoplasmic	7.5
A0A7U7IBZ5	307	S	Cytoplasmic	7.5
A0A7U7IC63	454	S	Cytoplasmic	7.5
A0A7U7ICP6	391	S	Cytoplasmic	7.5
A0A7U7ICR2	213	S	Cytoplasmic	7.5
A0A7U7ICT4	570	S	Cytoplasmic	7.5
A0A7U7ICY8	825	S	Cytoplasmic	7.5
A0A7U7ICZ2	139	S	Cytoplasmic	7.5
A0A7U7IDH1	311	S	Cytoplasmic	7.5
A0A7U7IDJ1	312	S	Cytoplasmic	7.5
A0A7U7IDU7	299	S	Cytoplasmic	7.5
A0A7U7IDV1	426	S	Cytoplasmic	7.5
A0A7U7IDV6	384	S	Cytoplasmic	7.5
A0A7U7IEA4	234	S	Cytoplasmic	7.5
Q6GDH0	313	S	Cytoplasmic	7.5
Q6GDS9	654	S	Cytoplasmic	7.5
Q6GDU6	288	S	Cytoplasmic	7.5
Q6GE10	230	S	Cytoplasmic	7.5
Q6GEE2	229	S	Cytoplasmic	7.5
Q6GEF9	168	S	Cytoplasmic	7.5
Q6GEG7	116	S	Cytoplasmic	7.5
Q6GEJ5	179	S	Cytoplasmic	7.5
Q6GEN3	251	S	Cytoplasmic	7.5
Q6GEN5	171	S	Cytoplasmic	7.5
Q6GEN6	310	S	Cytoplasmic	7.5
Q6GEN7	326	S	Cytoplasmic	7.5
Q6GEU1	156	S	Cytoplasmic	7.5
Q6GEX3	134	S	Cytoplasmic	7.5
Q6GF02	119	S	Cytoplasmic	7.5
Q6GF07	108	S	Cytoplasmic	7.5
Q6GF08	159	S	Cytoplasmic	7.5
Q6GF13	187	S	Cytoplasmic	7.5
Q6GF26	211	S	Cytoplasmic	7.5
Q6GFT6	154	S	Cytoplasmic	7.5
Q6GFV3	214	S	Cytoplasmic	7.5
Q6GG64	341	S	Cytoplasmic	7.5
Q6GG87	142	S	Cytoplasmic	7.5
Q6GG98	250	S	Cytoplasmic	7.5
Q6GGA7	189	S	Cytoplasmic	7.5
Q6GGD4	250	S	Cytoplasmic	7.5
Q6GGD6	272	S	Cytoplasmic	7.5
Q6GGE2	296	S	Cytoplasmic	7.5
A0A7U7IC98	202	S	Cytoplasmic	7.5
A0A7U7ICA5	220	S	Cytoplasmic	7.5
A0A7U7ICB2	215	S	Cytoplasmic	7.5
A0A7U7ICB6	65	S	Cytoplasmic	7.5
A0A7U7ICC4	99	S	Cytoplasmic	7.5
A0A7U7ICC5	410	S	Cytoplasmic	7.5
A0A7U7ICD0	140	S	Cytoplasmic	7.5
A0A7U7ICE2	262	S	Cytoplasmic	7.5
A0A7U7ICE6	87	S	Cytoplasmic	7.5
A0A7U7ICG9	221	S	Cytoplasmic	7.5
A0A7U7ICH8	239	S	Cytoplasmic	7.5
A0A7U7ICI5	193	S	Cytoplasmic	7.5
A0A7U7ICK4	369	S	Cytoplasmic	7.5
A0A7U7ICK6	27	S	Cytoplasmic	7.5
A0A7U7ICL5	252	S	Cytoplasmic	7.5
A0A7U7ICM2	183	S	Cytoplasmic	7.5
A0A7U7ICN3	220	S	Cytoplasmic	7.5
A0A7U7ICN4	70	S	Cytoplasmic	7.5
A0A7U7ICP4	94	S	Cytoplasmic	7.5
A0A7U7ICQ5	87	S	Cytoplasmic	7.5
A0A7U7ICQ8	95	S	Cytoplasmic	7.5
A0A7U7ICQ9	220	S	Cytoplasmic	7.5
A0A7U7ICT0	267	S	Cytoplasmic	7.5
A0A7U7ICT1	138	S	Cytoplasmic	7.5
A0A7U7ICT2	169	S	Cytoplasmic	7.5
A0A7U7ICU1	82	S	Cytoplasmic	7.5
A0A7U7ICV9	123	S	Cytoplasmic	7.5
A0A7U7ICW5	421	S	Cytoplasmic	7.5
A0A7U7ID14	103	S	Cytoplasmic	7.5
A0A7U7ID27	328	S	Cytoplasmic	7.5
A0A7U7ID29	190	S	Cytoplasmic	7.5
A0A7U7ID30	455	S	Cytoplasmic	7.5
A0A7U7ID33	306	S	Cytoplasmic	7.5
A0A7U7ID36	556	S	Cytoplasmic	7.5
A0A7U7ID38	143	S	Cytoplasmic	7.5
A0A7U7ID46	415	S	Cytoplasmic	7.5
A0A7U7ID50	144	S	Cytoplasmic	7.5
A0A7U7ID53	500	S	Cytoplasmic	7.5
A0A7U7ID54	244	S	Cytoplasmic	7.5
A0A7U7ID59	189	S	Cytoplasmic	7.5
A0A7U7ID70	553	S	Cytoplasmic	7.5
A0A7U7ID71	1261	S	Cytoplasmic	7.5
A0A7U7ID74	114	S	Cytoplasmic	7.5
A0A7U7ID82	494	S	Cytoplasmic	7.5
A0A7U7ID96	285	S	Cytoplasmic	7.5
A0A7U7IDD3	147	S	Cytoplasmic	7.5
A0A7U7IDE3	283	S	Cytoplasmic	7.5
A0A7U7IDE8	525	S	Cytoplasmic	7.5
A0A7U7IDF1	137	S	Cytoplasmic	7.5
A0A7U7IDF5	108	S	Cytoplasmic	7.5
A0A7U7IDI3	466	S	Cytoplasmic	7.5
A0A7U7IDJ2	397	S	Cytoplasmic	7.5
A0A7U7IDK0	280	S	Cytoplasmic	7.5
A0A7U7IDN1	166	S	Cytoplasmic	7.5
A0A7U7IDR0	237	S	Cytoplasmic	7.5
A0A7U7IDR6	191	S	Cytoplasmic	7.5
A0A7U7IDV2	112	S	Cytoplasmic	7.5
A0A7U7IDZ5	282	S	Cytoplasmic	7.5
A0A7U7EUW2	329	S	Cytoplasmic	7.5
Q6GGV4	897	S	Cytoplasmic	7.5
Q6GHL7	364	S	Cytoplasmic	7.5
Q6GII7	238	S	Cytoplasmic	7.5
A0A7U7EU22	278	S	Cytoplasmic	7.5
A0A7U7EV57	276	S	Cytoplasmic	7.5
A0A7U7EVG8	333	S	Cytoplasmic	7.5
A0A7U7EVM4	437	S	Cytoplasmic	7.5
A0A7U7EWB7	240	S	Cytoplasmic	7.5
Q6GJ92	121	S	Cytoplasmic	7.5
Q6GJC4	84	S	Cytoplasmic	7.5
Q6GJI3	82	S	Cytoplasmic	7.5
Q6GJI5	115	S	Cytoplasmic	7.5
Q6GJM9	264	S	Cytoplasmic	7.5
Q6GJN0	266	S	Cytoplasmic	7.5
Q6GJN1	256	S	Cytoplasmic	7.5
Q6GJN2	257	S	Cytoplasmic	7.5
Q6GJR0	135	S	Cytoplasmic	7.5
Q6GJX5	284	S	Cytoplasmic	7.5
Q6GJX7	331	S	Cytoplasmic	7.5
Q6GK26	80	S	Cytoplasmic	7.5
Q6GKL1	191	S	Cytoplasmic	7.5
Q6GGT8	90	S	Cytoplasmic	7.5
Q6GGW4	113	S	Cytoplasmic	7.5
Q6GGW9	372	S	Cytoplasmic	7.5
Q6GGX2	463	S	Cytoplasmic	7.5
Q6GGX3	10476	S	Cytoplasmic	7.5
Q6GGZ3	219	S	Cytoplasmic	7.5
Q6GH01	446	S	Cytoplasmic	7.5
Q6GH11	239	S	Cytoplasmic	7.5
Q6GH18	327	S	Cytoplasmic	7.5
Q6GH25	328	S	Cytoplasmic	7.5
Q6GH26	276	S	Cytoplasmic	7.5
Q6GH32	242	S	Cytoplasmic	7.5
Q6GH33	404	S	Cytoplasmic	7.5
Q6GH34	210	S	Cytoplasmic	7.5
Q6GH35	260	S	Cytoplasmic	7.5
Q6GH39	363	S	Cytoplasmic	7.5
Q6GH43	327	S	Cytoplasmic	7.5
Q6GH57	120	S	Cytoplasmic	7.5
Q6GH69	373	S	Cytoplasmic	7.5
Q6GH76	304	S	Cytoplasmic	7.5
Q6GH88	493	S	Cytoplasmic	7.5
Q6GHF2	192	S	Cytoplasmic	7.5
Q6GHH0	115	S	Cytoplasmic	7.5
Q6GHH1	1438	S	Cytoplasmic	7.5
Q6GHH3	428	S	Cytoplasmic	7.5
Q6GHI3	298	S	Cytoplasmic	7.5
Q6GHJ6	167	S	Cytoplasmic	7.5
Q6GHN7	175	S	Cytoplasmic	7.5
Q6GHQ0	468	S	Cytoplasmic	7.5
Q6GHR6	310	S	Cytoplasmic	7.5
Q6GHS9	165	S	Cytoplasmic	7.5
Q6GHT9	593	S	Cytoplasmic	7.5
Q6GHV2	322	S	Cytoplasmic	7.5
Q6GI02	88	S	Cytoplasmic	7.5
Q6GI26	96	S	Cytoplasmic	7.5
Q6GI27	397	S	Cytoplasmic	7.5
Q6GI68	396	S	Cytoplasmic	7.5
Q6GIB3	604	S	Cytoplasmic	7.5
Q6GIC4	174	S	Cytoplasmic	7.5
Q6GDK4	272	S	Unknown
Q6GEU5	267	S	Unknown
Q6GFZ4	164	S	Unknown
Q6GGW0	208	S	Unknown
Q6GHU5	312	S	Unknown
Q6GHV5	227	S	Unknown
Q6GI39	557	S	Unknown
Q6GI67	391	S	Unknown
Q6GKC4	256	S	Unknown
A0A7U7ET25	420	S	Unknown
A0A7U7EU25	276	S	Unknown
A0A7U7EU65	120	S	Unknown
A0A7U7EUA5	306	S	Unknown
A0A7U7EVA1	250	S	Unknown
A0A7U7EVJ9	156	S	Unknown
A0A7U7EWE6	202	S	Unknown
A0A7U7IBL6	276	S	Unknown
A0A7U7IDM2	253	S	Unknown
Q6GDE0	220	S	Unknown
Q6GE63	209	S	Unknown
Q6GE78	460	S	Unknown
Q6GEN4	142	S	Unknown
Q6GEP7	169	S	Unknown
Q6GF05	120	S	Unknown
Q6GFB3	149	S	Unknown
Q6GFB4	116	S	Unknown
Q6GFM2	167	S	Unknown
Q6GG57	102	S	Unknown
Q6GGH5	445	S	Unknown
Q6GGH6	76	S	Unknown
A0A7U7ICA3	72	S	Unknown
A0A7U7ICB1	335	S	Unknown
A0A7U7ICC0	178	S	Unknown
A0A7U7ICC2	53	S	Unknown
A0A7U7ICD8	146	S	Unknown
A0A7U7ICH4	464	S	Unknown
A0A7U7ICI4	242	S	Unknown
A0A7U7ICI7	307	S	Unknown
A0A7U7ICJ3	75	S	Unknown
A0A7U7ICK9	357	S	Unknown
A0A7U7ICL4	591	S	Unknown
A0A7U7ICL6	358	S	Unknown
A0A7U7ICM4	77	S	Unknown
A0A7U7ICM9	507	S	Unknown
A0A7U7ICN0	133	S	Unknown
A0A7U7ICN9	345	S	Unknown
A0A7U7ICP2	171	S	Unknown
A0A7U7ICS1	105	S	Unknown
A0A7U7ICT3	65	S	Unknown
A0A7U7ICT6	113	S	Unknown
A0A7U7ICV8	158	S	Unknown
A0A7U7ICW1	120	S	Unknown
A0A7U7ICW8	99	S	Unknown
A0A7U7ICY1	82	S	Unknown
A0A7U7ICY2	96	S	Unknown
A0A7U7ICY7	154	S	Unknown
A0A7U7ICZ5	157	S	Unknown
A0A7U7ICZ9	292	S	Unknown
A0A7U7ID10	57	S	Unknown
A0A7U7ID19	140	S	Unknown
A0A7U7ID31	96	S	Unknown
A0A7U7ID72	72	S	Unknown
A0A7U7ID73	109	S	Unknown
A0A7U7ID87	161	S	Unknown
A0A7U7ID90	87	S	Unknown
A0A7U7IDA4	237	S	Unknown
A0A7U7IDB0	384	S	Unknown
A0A7U7IDC1	260	S	Unknown
A0A7U7IDC2	302	S	Unknown
A0A7U7IDC3	157	S	Unknown
A0A7U7IDC4	151	S	Unknown
A0A7U7IDC5	254	S	Unknown
A0A7U7IDC8	137	S	Unknown
A0A7U7IDD4	118	S	Unknown
A0A7U7IDD6	325	S	Unknown
A0A7U7IDE4	381	S	Unknown
A0A7U7IDG5	259	S	Unknown
A0A7U7IDH0	149	S	Unknown
A0A7U7IDK3	422	S	Unknown
A0A7U7IDL2	148	S	Unknown
A0A7U7IDN9	280	S	Unknown
			Unknown
A0A7U7IE08	184	S	Unknown
A0A7U7IE20	189	S	Unknown
A0A7U7IE35	171	S	Unknown
A0A7U7IE43	121	S	Unknown
A0A7U7IE64	231	S	Unknown
A0A7U7IE74	140	S	Unknown
A0A7U7IE82	198	S	Unknown
A0A7U7IE92	75	S	Unknown
A0A7U7IEA2	368	S	Unknown
A0A7U7IED4	131	S	Unknown
P0C825	252	S	Unknown
Q6GDB7	171	S	Unknown
Q6GDB9	184	S	Unknown
Q6GDG4	175	S	Unknown
Q6GDM0	276	S	Unknown
Q6GDP3	199	S	Unknown
Q6GDV3	264	S	Unknown
Q6GE71	147	S	Unknown
Q6GEQ6	86	S	Unknown
Q6GEW1	174	S	Unknown
Q6GF50	339	S	Unknown
Q6GFD5	342	S	Unknown
Q6GFE5	200	S	Unknown
Q6GFI2	171	S	Unknown
Q6GFL0	374	S	Unknown
Q6GFW9	163	S	Unknown
Q6GFZ7	166	S	Unknown
Q6GG00	229	S	Unknown
Q6GG61	152	S	Unknown
Q6GG86	86	S	Unknown
Q6GGU7	191	S	Unknown
Q6GGX9	145	S	Unknown
Q6GGY2	279	S	Unknown
Q6GH07	133	S	Unknown
Q6GH10	383	S	Unknown
Q6GH17	300	S	Unknown
Q6GH53	98	S	Unknown
Q6GH63	80	S	Unknown
Q6GHK9	548	S	Unknown
Q6GHW4	84	S	Unknown
Q6GHW4	91	S	Unknown
Q6GHX9	204	S	Unknown
Q6GHY8	91	S	Unknown
Q6GI69	169	S	Unknown
Q6GI81	115	S	Unknown
Q6GIB9	129	S	Unknown
Q6GIE9	78	S	Unknown
Q6GII8	140	S	Unknown
Q6GIM9	161	S	Unknown
Q6GIP2	288	S	Unknown
Q6GIR1	132	S	Unknown
Q6GIW1	152	S	Unknown
Q6GID7	142	S	Unknown
Q6GID8	113	S	Unknown
Q6GIE0	159	S	Unknown
Q6GIE1	97	S	Unknown
Q6GIE2	118	S	Unknown
Q6GIE7	402	S	Unknown
Q6GIF4	78	S	Unknown
Q6GIG7	355	S	Unknown
Q6GIL2	77	S	Unknown
Q6GIM4	314	S	Unknown
Q6GIM6	303	S	Unknown
Q6GIN0	280	S	Unknown
Q6GIN9	190	S	Unknown
Q6GIP5	356	S	Unknown
Q6GIR8	352	S	Unknown
Q6GIT6	228	S	Unknown
Q6GIX3	447	S	Unknown
Q6GIZ3	131	S	Unknown
Q6GJ03	119	S	Unknown
Q6GJ10	346	S	Unknown
Q6GJ30	353	S	Unknown
Q6GJ34	254	S	Unknown
Q6GJ42	100	S	Unknown
Q6GJ43	160	S	Unknown
Q6GJ44	498	S	Unknown
Q6GJ45	114	S	Unknown
Q6GJ80	328	S	Unknown
Q6GJ96	466	S	Unknown
Q6GJ99	210	S	Unknown
Q6GJA8	188	S	Unknown
Q6GJC8	122	S	Unknown
Q6GJC9	166	S	Unknown
Q6GJF0	295	S	Unknown
Q6GJF9	293	S	Unknown
Q6GJG2	431	S	Unknown
Q6GJH6	282	S	Unknown
Q6GJI9	205	S	Unknown
Q6GJJ3	198	S	Unknown
Q6GJJ4	105	S	Unknown
Q6GJM8	272	S	Unknown
Q6GJN3	260	S	Unknown
Q6GJR6	251	S	Unknown
Q6GJY2	451	S	Unknown
A0A7U7EWY7	560	S	Unknown
A0A7U7EWZ4	55	S	Unknown
A0A7U7EX08	626	S	Unknown
A0A7U7EX17	100	S	Unknown
A0A7U7IBM1	266	S	Unknown
A0A7U7IBM2	262	S	Unknown
A0A7U7IBM8	142	S	Unknown
A0A7U7IBN6	116	S	Unknown
A0A7U7IBP7	95	S	Unknown
A0A7U7IBQ8	123	S	Unknown
A0A7U7IBS1	462	S	Unknown
A0A7U7IBS5	592	S	Unknown
A0A7U7IBS7	258	S	Unknown
A0A7U7IBT6	668	S	Unknown
A0A7U7IBU0	607	S	Unknown
A0A7U7IBU3	542	S	Unknown
A0A7U7IBU9	208	S	Unknown
A0A7U7IBV0	127	S	Unknown
A0A7U7IBV3	453	S	Unknown
A0A7U7IBV6	435	S	Unknown
A0A7U7IBV8	591	S	Unknown
A0A7U7IBW8	380	S	Unknown
A0A7U7IBY1	763	S	Unknown
A0A7U7IBY5	306	S	Unknown
A0A7U7IBZ0	143	S	Unknown
A0A7U7IBZ1	151	S	Unknown
A0A7U7IBZ3	387	S	Unknown
A0A7U7IBZ7	256	S	Unknown
A0A7U7IC00	491	S	Unknown
A0A7U7IC02	570	S	Unknown
A0A7U7IC07	281	S	Unknown
A0A7U7IC09	289	S	Unknown
A0A7U7IC10	234	S	Unknown
A0A7U7IC12	388	S	Unknown
A0A7U7IC13	256	S	Unknown
A0A7U7IC14	127	S	Unknown
A0A7U7IC18	195	S	Unknown
A0A7U7IC19	122	S	Unknown
A0A7U7IC23	33	S	Unknown
A0A7U7IC26	584	S	Unknown
A0A7U7IC30	226	S	Unknown
A0A7U7IC34	102	S	Unknown
A0A7U7IC37	115	S	Unknown
A0A7U7IC38	293	S	Unknown
A0A7U7IC41	224	S	Unknown
A0A7U7IC43	372	S	Unknown
A0A7U7IC50	190	S	Unknown
A0A7U7IC51	93	S	Unknown
A0A7U7IC52	109	S	Unknown
A0A7U7IC56	318	S	Unknown
A0A7U7IC58	233	S	Unknown
A0A7U7IC65	419	S	Unknown
A0A7U7IC67	244	S	Unknown
A0A7U7IC74	227	S	Unknown
A0A7U7IC75	458	S	Unknown
A0A7U7IC79	182	S	Unknown
A0A7U7IC83	150	S	Unknown
A0A7U7IC84	254	S	Unknown
A0A7U7IC88	209	S	Unknown

## Sheet: Druggablity analysis 
UNIPROT ID	SEQ LENGTH	Protparam	Psortp	Psortp score	DBD	TTDB
Q6GGD5	463	S	Cytoplasmic	10	YES	NO
Q6GK90	749	S	Cytoplasmic	10	YES	YES
Q6GEJ6	61	S	Cytoplasmic	10	YES	YES
Q6GEK5	72	S	Cytoplasmic	10	NO	NO
Q6GEV5	84	S	Cytoplasmic	10	NO	NO
Q6GF33	238	S	Cytoplasmic	10	NO	YES
Q6GG27	118	S	Cytoplasmic	10	NO	NO
Q6GG59	94	S	Cytoplasmic	10	YES	NO
Q6GG72	420	S	Cytoplasmic	10	YES	YES
Q6GGH0	185	S	Cytoplasmic	10	NO	NO
A0A7U7IBT3	235	S	Cytoplasmic	9.97	YES	YES
A0A7U7IDA2	438	S	Cytoplasmic	9.97	NO	YES
Q6GDF3	796	S	Cytoplasmic	9.97	NO	NO
Q6GEA2	139	S	Cytoplasmic	9.97	NO	YES
Q6GEH2	421	S	Cytoplasmic	9.97	NO	YES
Q6GEN8	103	S	Cytoplasmic	9.97	NO	YES
Q6GER9	144	S	Cytoplasmic	9.97	NO	NO
Q6GEZ1	356	S	Cytoplasmic	9.97	YES	YES
Q6GF17	334	S	Cytoplasmic	9.97	NO	YES
Q6GG07	3145	S	Cytoplasmic	9.97	NO	YES
Q6GGU4	354	S	Cytoplasmic	9.97	YES	YES
Q6GGY5	166	S	Cytoplasmic	9.97	NO	NO
Q6GH31	420	S	Cytoplasmic	9.97	NO	YES
Q6GHF0	347	S	Cytoplasmic	9.97	YES	YES
Q6GHI4	435	S	Cytoplasmic	9.97	NO	YES
Q6GHI2	181	S	Cytoplasmic	9.97	NO	NO
Q6GHK8	686	S	Cytoplasmic	9.97	NO	YES
Q6GHL4	291	S	Cytoplasmic	9.97	YES	NO
Q6GHQ2	449	S	Cytoplasmic	9.97	YES	YES
Q6GHW1	160	S	Cytoplasmic	9.97	YES	YES
Q6GI01	572	S	Cytoplasmic	9.97	YES	YES
Q6GIC1	1217	S	Cytoplasmic	9.97	NO	NO
Q6GIL5	505	S	Cytoplasmic	9.97	YES	YES
Q6GIP8	307	S	Cytoplasmic	9.97	NO	NO
Q6GJQ9	192	S	Cytoplasmic	9.97	YES	NO
Q6GKG6	392	S	Cytoplasmic	9.97	NO	YES
A0A7U7EUS3	602	S	Cytoplasmic	9.97	NO	YES
A0A7U7EV46	245	S	Cytoplasmic	9.97	YES	YES
A0A7U7EVB9	149	S	Cytoplasmic	9.97	NO	YES
A0A7U7EVF1	549	S	Cytoplasmic	9.97	YES	YES
A0A7U7EW44	589	S	Cytoplasmic	9.97	YES	YES
A0A7U7EWD6	149	S	Cytoplasmic	9.97	NO	YES
A0A7U7IC77	308	S	Cytoplasmic	9.97	YES	NO
A0A7U7ID04	213	S	Cytoplasmic	9.97	NO	YES
A0A7U7IDE5	377	S	Cytoplasmic	9.97	NO	NO
A0A7U7IEA7	178	S	Cytoplasmic	9.97	NO	YES
Q6GD91	115	S	Cytoplasmic	9.97	NO	YES
Q6GE46	148	S	Cytoplasmic	9.97	NO	YES
Q6GE73	224	S	Cytoplasmic	9.97	YES	YES
Q6GEE1	204	S	Cytoplasmic	9.97	NO	YES
Q6GEE5	136	S	Cytoplasmic	9.97	YES	YES
Q6GEI9	217	S	Cytoplasmic	9.97	YES	NO
Q6GEJ2	87	S	Cytoplasmic	9.97	YES	NO
Q6GEJ7	132	S	Cytoplasmic	9.97	YES	NO
Q6GEJ9	119	S	Cytoplasmic	9.97	NO	YES
Q6GEK0	166	S	Cytoplasmic	9.97	YES	YES
Q6GEK7	121	S	Cytoplasmic	9.97	YES	NO
Q6GER8	368	S	Cytoplasmic	9.97	YES	YES
Q6GEX6	146	S	Cytoplasmic	9.97	YES	YES
Q6GFD7	309	S	Cytoplasmic	9.97	NO	YES
Q6GFH3	209	S	Cytoplasmic	9.97	NO	YES
Q6GFX2	329	S	Cytoplasmic	9.97	YES	YES
Q6GG04	1065	S	Cytoplasmic	9.97	NO	NO
Q6GG25	175	S	Cytoplasmic	9.97	NO	YES
Q6GG62	199	S	Cytoplasmic	9.97	NO	NO
Q6GGE5	136	S	Cytoplasmic	9.97	NO	YES
Q6GGT4	219	S	Cytoplasmic	9.97	YES	YES
A0A7U7ICF4	273	S	Cytoplasmic	9.97	NO	YES
A0A7U7ICH3	119	S	Cytoplasmic	9.97	NO	YES
A0A7U7ICH7	125	S	Cytoplasmic	9.97	NO	YES
A0A7U7ICS4	487	S	Cytoplasmic	9.97	YES	YES
A0A7U7ICW4	214	S	Cytoplasmic	9.97	NO	NO
A0A7U7ICX4	122	S	Cytoplasmic	9.97	NO	YES
A0A7U7ICX9	315	S	Cytoplasmic	9.97	NO	YES
A0A7U7ID17	231	S	Cytoplasmic	9.97	YES	NO
A0A7U7ID51	184	S	Cytoplasmic	9.97	YES	NO
Q6GFT5	393	S	Cytoplasmic	9.97	NO	NO
Q6GI66	494	S	Cytoplasmic	9.97	YES	NO
Q6GJH2	450	S	Cytoplasmic	9.97	YES	YES
A0A7U7EVT9	452	S	Cytoplasmic	9.97	YES	YES
A0A7U7EW81	228	S	Cytoplasmic	9.97	YES	NO
Q6GG33	448	S	Cytoplasmic	9.95	NO	NO
Q6GF03	382	S	Cytoplasmic	9.89	YES	YES
A0A7U7EUV9	361	S	Cytoplasmic	9.89	YES	YES
A0A7U7EUI7	431	S	Cytoplasmic	9.68	YES	YES
A0A7U7IDV7	236	S	Cytoplasmic	9.67	YES	YES
Q6GDD1	252	S	Cytoplasmic	9.67	NO	NO
Q6GH12	240	S	Cytoplasmic	9.67	YES	YES
Q6GH30	419	S	Cytoplasmic	9.67	NO	YES
Q6GIA4	313	S	Cytoplasmic	9.67	YES	YES
Q6GKC3	413	S	Cytoplasmic	9.67	NO	NO
A0A7U7ETI6	381	S	Cytoplasmic	9.67	YES	YES
A0A7U7EVD2	260	S	Cytoplasmic	9.67	YES	YES
A0A7U7ICV6	414	S	Cytoplasmic	9.67	NO	YES
A0A7U7IDA0	333	S	Cytoplasmic	9.67	YES	NO
Q6GEK1	59	S	Cytoplasmic	9.67	NO	YES
Q6GEW9	179	S	Cytoplasmic	9.67	YES	YES
Q6GF73	156	S	Cytoplasmic	9.67	YES	YES
Q6GFR5	530	S	Cytoplasmic	9.67	NO	YES
Q6GGB5	83	S	Cytoplasmic	9.67	YES	NO
Q6GGH4	129	S	Cytoplasmic	9.67	YES	YES
Q6GGJ5	271	S	Cytoplasmic	9.67	YES	YES
A0A7U7ICV7	299	S	Cytoplasmic	9.67	NO	YES
A0A7U7IDX4	221	S	Cytoplasmic	9.67	YES	YES
Q6GFF9	315	S	Cytoplasmic	9.67	NO	YES
